# Supplementary material for: Intergenerational Mealtimes in Adult Day Care Settings: Impact of a Pilot Randomised Control Study on the Well-Being, Health, and Food Intake of Older Adults
Source: Healthcare (Basel). 2026 Mar 3;14(5):635. doi: 10.3390/healthcare14050635 (PMC12984263; doi:10.3390/healthcare14050635)
Supplement: Supplementary file 1 [file healthcare-14-00635-s001.zip]

Archive with 1 entries (1 files):
- healthcare-4102886-supplementary.pdf
